# Supplementary material for: Responses of Urban Bird Assemblages to Land-Sparing and Land-Sharing Development Styles in Two Argentinian Cities
Source: Animals (Basel). 2023 Mar 1;13(5):894. doi: 10.3390/ani13050894 (PMC10000187; doi:10.3390/ani13050894)
Supplement: Supplementary file 1 [file animals-13-00894-s001.zip]

Archive with 4 entries (4 files):
- Figure S1 Urban development style_lsplshc.tif
- Figure S2 PCA_RECTANGLES_UDS_STAFE_BS.tif
- Figure S3 Sample_completeness.tif
- Figure S4 Diagnostic_GLM_V2.tif
